# Supplementary material for: Selection Behavior of the Beet Armyworm, Spodoptera exigua (Hübner) Between Bt Maize and Conventional Maize Plants
Source: Insects. 2025 Oct 17;16(10):1059. doi: 10.3390/insects16101059 (PMC12564333; doi:10.3390/insects16101059)
Supplement: Supplementary file 1 [file insects-16-01059-s001.zip]

Archive with 1 entries (1 files):
- insects-3891031-supplementary.pdf
